# Supplementary material for: Host and Water Microbiota Are Differentially Linked to Potential Human Pathogen Accumulation in Oysters
Source: Appl Environ Microbiol. 2023 Jun 15;89(7):e00318-23. doi: 10.1128/aem.00318-23 (PMC10370324; doi:10.1128/aem.00318-23)
Supplement: Supplemental file 2 — Supplemental material. Download aem.00318-23-s0002.xlsx, XLSX file, 0.03 MB [file aem.00318-23-s0002.xlsx]

## Sheet: Metadata
sample_name	sample-id-R	NCBI BioSample	NCBI SRA	Week	Site	Site_number	Sample_type	Oyster_water	sample_control	control_type	Sampling_date	Collection_time	Substrate	Local	CHLA	SAL	TEMP	EC	ENT	FC	VP_Culture	VV_Culture
W1_NBS1_M	W1NBS1M	SAMN32811556	SRS16577906	1	NBS1	1	WholeOyster	Oyster	sample	NA	2019-08-20	07:20:00	Dock	WC	2.33	33.8	21.3	45	NA	130	0	0
W1_NBS11_M	W1NBS11M	SAMN32811557	SRS16577907	1	NBS11	11	WholeOyster	Oyster	sample	NA	2019-08-21	09:04:00	Buoy	WC	5.13	32.6	24.7	5	NA	20	110000	0
W1_NBS12_M	W1NBS12M	SAMN32811558	SRS16577943	1	NBS12	12	WholeOyster	Oyster	sample	NA	2019-08-20	08:17:00	Mudflat	Bottom	3.76	18.2	25.1	490	NA	490	10000	0
W1_NBS13_M	W1NBS13M	SAMN32811559	SRS16577996	1	NBS13	13	WholeOyster	Oyster	sample	NA	2019-08-20	09:12:00	Mudflat	Bottom	2.63	17.8	25.6	78	NA	170	40000	177500
W1_NBS2_M	W1NBS2M	SAMN32811560	SRS16578033	1	NBS2	2	WholeOyster	Oyster	sample	NA	2019-08-20	07:45:00	Dock	WC	2.8	34	21.7	78	NA	130	0	0
W1_NBS3_M	W1NBS3M	SAMN32811561	SRS16577948	1	NBS3	3	WholeOyster	Oyster	sample	NA	2019-08-22	07:15:00	Dock	WC	2.88	32.8	22.8	5	NA	5	0	0
W1_NBS4_M	W1NBS4M	SAMN32811562	SRS16577959	1	NBS4	4	WholeOyster	Oyster	sample	NA	2019-08-21	07:30:00	Seawall	WC	1.14	33.6	22.7	20	NA	20	0	0
W1_NBS5_M	W1NBS5M	SAMN32811563	SRS16578066	1	NBS5	5	WholeOyster	Oyster	sample	NA	2019-08-22	08:05:00	Dock	WC	2.01	33.1	22.5	78	NA	790	0	0
W1_NBS6_M	W1NBS6M	SAMN32811564	SRS16578048	1	NBS6	6	WholeOyster	Oyster	sample	NA	2019-08-22	07:45:00	Dock	WC	2.06	32.5	22.4	1300	NA	3500	0	0
W1_NBS7_M	W1NBS7M	SAMN32811565	SRS16577964	1	NBS7	7	WholeOyster	Oyster	sample	NA	2019-08-21	07:47:00	Dock	WC	2.02	33.2	23.6	5400	NA	5400	0	0
W1_NBS8_M	W1NBS8M	SAMN32811566	SRS16577908	1	NBS8	8	WholeOyster	Oyster	sample	NA	2019-08-22	08:30:00	Dock	WC	0.72	33.4	23.6	5	NA	5	0	0
W1_NBS9_M	W1NBS9M	SAMN32811567	SRS16577919	1	NBS9	9	WholeOyster	Oyster	sample	NA	2019-08-21	08:36:00	Mudflat	Bottom	2.08	30.1	25.2	45	NA	45	0	0
W2_NBS1_M	W2NBS1M	SAMN32811568	SRS16577930	2	NBS1	1	WholeOyster	Oyster	sample	NA	2019-08-27	07:18:00	Dock	WC	2.37	33.3	20.4	490	NA	490	0	0
W2_NBS11_M	W2NBS11M	SAMN32811569	SRS16577981	2	NBS11	11	WholeOyster	Oyster	sample	NA	2019-08-28	09:15:00	Buoy	WC	3.08	33.6	22.9	5	NA	5	70000	0
W2_NBS12_M	W2NBS12M	SAMN32811570	SRS16578006	2	NBS12	12	WholeOyster	Oyster	sample	NA	2019-08-27	08:30:00	Mudflat	Bottom	24.6	8.4	26.2	5	NA	5	340000	15000
W2_NBS13_M	W2NBS13M	SAMN32811571	SRS16578017	2	NBS13	13	WholeOyster	Oyster	sample	NA	2019-08-27	08:50:00	Mudflat	Bottom	38.34	28.9	25.9	110	NA	110	200000	0
W2_NBS2_M	W2NBS2M	SAMN32811572	SRS16577934	2	NBS2	2	WholeOyster	Oyster	sample	NA	2019-08-27	07:45:00	Dock	WC	2.82	33.8	22.4	110	NA	130	0	28000
W2_NBS3_M	W2NBS3M	SAMN32811573	SRS16577940	2	NBS3	3	WholeOyster	Oyster	sample	NA	2019-08-29	07:00:00	Dock	WC	2.23	33.9	23.2	5	NA	20	0	0
W2_NBS4_M	W2NBS4M	SAMN32811574	SRS16577941	2	NBS4	4	WholeOyster	Oyster	sample	NA	2019-08-28	07:39:00	Seawall	WC	2.44	33.6	22.6	790	NA	790	10000	0
W2_NBS5_M	W2NBS5M	SAMN32811575	SRS16577942	2	NBS5	5	WholeOyster	Oyster	sample	NA	2019-08-29	07:55:00	Dock	WC	2.89	33.5	23.2	78	NA	110	0	0
W2_NBS6_M	W2NBS6M	SAMN32811576	SRS16577944	2	NBS6	6	WholeOyster	Oyster	sample	NA	2019-08-29	07:40:00	Dock	WC	2.19	33.6	23.1	170	NA	700	9900	0
W2_NBS7_M	W2NBS7M	SAMN32811577	SRS16577945	2	NBS7	7	WholeOyster	Oyster	sample	NA	2019-08-28	08:00:00	Dock	WC	2.21	33.2	23.7	3500	NA	3500	10000	0
W2_NBS8_M	W2NBS8M	SAMN32811578	SRS16577988	2	NBS8	8	WholeOyster	Oyster	sample	NA	2019-08-29	08:20:00	Dock	WC	2.08	33.5	23.2	40	NA	68	0	0
W2_NBS9_M	W2NBS9M	SAMN32811579	SRS16577989	2	NBS9	9	WholeOyster	Oyster	sample	NA	2019-08-28	08:46:00	Mudflat	Bottom	1.92	32	24.9	20	NA	5	30000	0
W4_NBS1_M	W4NBS1M	SAMN32811580	SRS16577990	4	NBS1	1	WholeOyster	Oyster	sample	NA	2019-09-10	07:25:00	Dock	WC	1.71	34	22.5	110	NA	78	30000	0
W4_NBS11_M	W4NBS11M	SAMN32811581	SRS16577991	4	NBS11	11	WholeOyster	Oyster	sample	NA	2019-09-11	08:09:00	Buoy	WC	2.77	32.8	23.9	20	NA	20	0	0
W4_NBS12_M	W4NBS12M	SAMN32811582	SRS16577992	4	NBS12	12	WholeOyster	Oyster	sample	NA	2019-09-10	05:40:00	Mudflat	Bottom	10.55	23.1	26.8	20	NA	78	270000	0
W4_NBS13_M	W4NBS13M	SAMN32811583	SRS16577993	4	NBS13	13	WholeOyster	Oyster	sample	NA	2019-09-10	06:20:00	Mudflat	Bottom	6.61	22.1	24.7	790	NA	790	188540	0
W4_NBS2_M	W4NBS2M	SAMN32811584	SRS16577994	4	NBS2	2	WholeOyster	Oyster	sample	NA	2019-09-10	07:00:00	Dock	WC	2.51	33.8	22.4	330	NA	490	0	0
W4_NBS3_M	W4NBS3M	SAMN32811585	SRS16577995	4	NBS3	3	WholeOyster	Oyster	sample	NA	2019-09-12	06:40:00	Dock	WC	2.4	33.6	23.1	5	NA	20	20000	0
W4_NBS4_M	W4NBS4M	SAMN32811586	SRS16577997	4	NBS4	4	WholeOyster	Oyster	sample	NA	2019-09-11	07:01:00	Seawall	WC	2.2	34	22.8	20	NA	45	10000	0
W4_NBS5_M	W4NBS5M	SAMN32811587	SRS16577998	4	NBS5	5	WholeOyster	Oyster	sample	NA	2019-09-12	07:28:00	Dock	WC	2.99	33.6	23.1	20	NA	20	33000	0
W4_NBS6_M	W4NBS6M	SAMN32811588	SRS16577999	4	NBS6	6	WholeOyster	Oyster	sample	NA	2019-09-12	07:10:00	Dock	WC	2.76	33.7	23	68	NA	110	0	0
W4_NBS7_M	W4NBS7M	SAMN32811589	SRS16578001	4	NBS7	7	WholeOyster	Oyster	sample	NA	2019-09-11	07:22:00	Dock	WC	1.18	33.5	23.2	2400	NA	2400	42000	0
W4_NBS8_M	W4NBS8M	SAMN32811590	SRS16578000	4	NBS8	8	WholeOyster	Oyster	sample	NA	2019-09-12	07:52:00	Dock	WC	1.79	33.5	23.2	5	NA	5	0	0
W4_NBS9_M	W4NBS9M	SAMN32811591	SRS16578028	4	NBS9	9	WholeOyster	Oyster	sample	NA	2019-09-11	08:40:00	Mudflat	Bottom	3.3	33.7	23	40	NA	40	0	0
W1_NBS1_D	W1NBS1D	SAMN32811592	SRS16578029	1	NBS1	1	Gut	Oyster	sample	NA	2019-08-20	07:20:00	Dock	WC	2.33	33.8	21.3	45	NA	130	0	0
W1_NBS11_D	W1NBS11D	SAMN32811593	SRS16578030	1	NBS11	11	Gut	Oyster	sample	NA	2019-08-21	09:04:00	Buoy	WC	5.13	32.6	24.7	5	NA	20	110000	0
W1_NBS12_D	W1NBS12D	SAMN32811594	SRS16578031	1	NBS12	12	Gut	Oyster	sample	NA	2019-08-20	08:17:00	Mudflat	Bottom	3.76	18.2	25.1	490	NA	490	10000	0
W1_NBS13_D	W1NBS13D	SAMN32811595	SRS16578032	1	NBS13	13	Gut	Oyster	sample	NA	2019-08-20	09:12:00	Mudflat	Bottom	2.63	17.8	25.6	78	NA	170	40000	177500
W1_NBS2_D	W1NBS2D	SAMN32811596	SRS16578034	1	NBS2	2	Gut	Oyster	sample	NA	2019-08-20	07:45:00	Dock	WC	2.8	34	21.7	78	NA	130	0	0
W1_NBS3_D	W1NBS3D	SAMN32811597	SRS16578035	1	NBS3	3	Gut	Oyster	sample	NA	2019-08-22	07:15:00	Dock	WC	2.88	32.8	22.8	5	NA	5	0	0
W1_NBS4_D	W1NBS4D	SAMN32811598	SRS16578037	1	NBS4	4	Gut	Oyster	sample	NA	2019-08-21	07:30:00	Seawall	WC	1.14	33.6	22.7	20	NA	20	0	0
W1_NBS5_D	W1NBS5D	SAMN32811599	SRS16578036	1	NBS5	5	Gut	Oyster	sample	NA	2019-08-22	08:05:00	Dock	WC	2.01	33.1	22.5	78	NA	790	0	0
W1_NBS6_D	W1NBS6D	SAMN32811600	SRS16578038	1	NBS6	6	Gut	Oyster	sample	NA	2019-08-22	07:45:00	Dock	WC	2.06	32.5	22.4	1300	NA	3500	0	0
W1_NBS7_D	W1NBS7D	SAMN32811601	SRS16578039	1	NBS7	7	Gut	Oyster	sample	NA	2019-08-21	07:47:00	Dock	WC	2.02	33.2	23.6	5400	NA	5400	0	0
W1_NBS8_D	W1NBS8D	SAMN32811602	SRS16578040	1	NBS8	8	Gut	Oyster	sample	NA	2019-08-22	08:30:00	Dock	WC	0.72	33.4	23.6	5	NA	5	0	0
W1_NBS9_D	W1NBS9D	SAMN32811603	SRS16578041	1	NBS9	9	Gut	Oyster	sample	NA	2019-08-21	08:36:00	Mudflat	Bottom	2.08	30.1	25.2	45	NA	45	0	0
W2_NBS1_D	W2NBS1D	SAMN32811604	SRS16577946	2	NBS1	1	Gut	Oyster	sample	NA	2019-08-27	07:18:00	Dock	WC	2.37	33.3	20.4	490	NA	490	0	0
W2_NBS11_D	W2NBS11D	SAMN32811605	SRS16577947	2	NBS11	11	Gut	Oyster	sample	NA	2019-08-28	09:15:00	Buoy	WC	3.08	33.6	22.9	5	NA	5	70000	0
W2_NBS12_D	W2NBS12D	SAMN32811606	SRS16577949	2	NBS12	12	Gut	Oyster	sample	NA	2019-08-27	08:30:00	Mudflat	Bottom	24.6	8.4	26.2	5	NA	5	340000	15000
W2_NBS13_D	W2NBS13D	SAMN32811607	SRS16577950	2	NBS13	13	Gut	Oyster	sample	NA	2019-08-27	08:50:00	Mudflat	Bottom	38.34	28.9	25.9	110	NA	110	200000	0
W2_NBS2_D	W2NBS2D	SAMN32811608	SRS16577951	2	NBS2	2	Gut	Oyster	sample	NA	2019-08-27	07:45:00	Dock	WC	2.82	33.8	22.4	110	NA	130	0	28000
W2_NBS3_D	W2NBS3D	SAMN32811609	SRS16577952	2	NBS3	3	Gut	Oyster	sample	NA	2019-08-29	07:00:00	Dock	WC	2.23	33.9	23.2	5	NA	20	0	0
W2_NBS4_D	W2NBS4D	SAMN32811610	SRS16577953	2	NBS4	4	Gut	Oyster	sample	NA	2019-08-28	07:39:00	Seawall	WC	2.44	33.6	22.6	790	NA	790	10000	0
W2_NBS5_D	W2NBS5D	SAMN32811611	SRS16577955	2	NBS5	5	Gut	Oyster	sample	NA	2019-08-29	07:55:00	Dock	WC	2.89	33.5	23.2	78	NA	110	0	0
W2_NBS6_D	W2NBS6D	SAMN32811612	SRS16577954	2	NBS6	6	Gut	Oyster	sample	NA	2019-08-29	07:40:00	Dock	WC	2.19	33.6	23.1	170	NA	700	9900	0
W2_NBS7_D	W2NBS7D	SAMN32811613	SRS16577956	2	NBS7	7	Gut	Oyster	sample	NA	2019-08-28	08:00:00	Dock	WC	2.21	33.2	23.7	3500	NA	3500	10000	0
W2_NBS8_D	W2NBS8D	SAMN32811614	SRS16577957	2	NBS8	8	Gut	Oyster	sample	NA	2019-08-29	08:20:00	Dock	WC	2.08	33.5	23.2	40	NA	68	0	0
W2_NBS9_D	W2NBS9D	SAMN32811615	SRS16577958	2	NBS9	9	Gut	Oyster	sample	NA	2019-08-28	08:46:00	Mudflat	Bottom	1.92	32	24.9	20	NA	5	30000	0
W4_NBS1_D	W4NBS1D	SAMN32811616	SRS16578056	4	NBS1	1	Gut	Oyster	sample	NA	2019-09-10	07:25:00	Dock	WC	1.71	34	22.5	110	NA	78	30000	0
W4_NBS11_D	W4NBS11D	SAMN32811617	SRS16578057	4	NBS11	11	Gut	Oyster	sample	NA	2019-09-11	08:09:00	Buoy	WC	2.77	32.8	23.9	20	NA	20	0	0
W4_NBS12_D	W4NBS12D	SAMN32811618	SRS16578058	4	NBS12	12	Gut	Oyster	sample	NA	2019-09-10	05:40:00	Mudflat	Bottom	10.55	23.1	26.8	20	NA	78	270000	0
W4_NBS13_D	W4NBS13D	SAMN32811619	SRS16578059	4	NBS13	13	Gut	Oyster	sample	NA	2019-09-10	06:20:00	Mudflat	Bottom	6.61	22.1	24.7	790	NA	790	188540	0
W4_NBS2_D	W4NBS2D	SAMN32811620	SRS16578060	4	NBS2	2	Gut	Oyster	sample	NA	2019-09-10	07:00:00	Dock	WC	2.51	33.8	22.4	330	NA	490	0	0
W4_NBS3_D	W4NBS3D	SAMN32811621	SRS16578061	4	NBS3	3	Gut	Oyster	sample	NA	2019-09-12	06:40:00	Dock	WC	2.4	33.6	23.1	5	NA	20	20000	0
W4_NBS4_D	W4NBS4D	SAMN32811622	SRS16578062	4	NBS4	4	Gut	Oyster	sample	NA	2019-09-11	07:01:00	Seawall	WC	2.2	34	22.8	20	NA	45	10000	0
W4_NBS5_D	W4NBS5D	SAMN32811623	SRS16578064	4	NBS5	5	Gut	Oyster	sample	NA	2019-09-12	07:28:00	Dock	WC	2.99	33.6	23.1	20	NA	20	33000	0
W4_NBS6_D	W4NBS6D	SAMN32811624	SRS16578063	4	NBS6	6	Gut	Oyster	sample	NA	2019-09-12	07:10:00	Dock	WC	2.76	33.7	23	68	NA	110	0	0
W4_NBS7_D	W4NBS7D	SAMN32811625	SRS16578065	4	NBS7	7	Gut	Oyster	sample	NA	2019-09-11	07:22:00	Dock	WC	1.18	33.5	23.2	2400	NA	2400	42000	0
W4_NBS8_D	W4NBS8D	SAMN32811626	SRS16578067	4	NBS8	8	Gut	Oyster	sample	NA	2019-09-12	07:52:00	Dock	WC	1.79	33.5	23.2	5	NA	5	0	0
W4_NBS9_D	W4NBS9D	SAMN32811627	SRS16578068	4	NBS9	9	Gut	Oyster	sample	NA	2019-09-11	08:40:00	Mudflat	Bottom	3.3	33.7	23	40	NA	40	0	0
W1_NBS1_G	W1NBS1G	SAMN32811628	SRS16578069	1	NBS1	1	Gills	Oyster	sample	NA	2019-08-20	07:20:00	Dock	WC	2.33	33.8	21.3	45	NA	130	0	0
W1_NBS11_G	W1NBS11G	SAMN32811629	SRS16578042	1	NBS11	11	Gills	Oyster	sample	NA	2019-08-21	09:04:00	Buoy	WC	5.13	32.6	24.7	5	NA	20	110000	0
W1_NBS12_G	W1NBS12G	SAMN32811630	SRS16578043	1	NBS12	12	Gills	Oyster	sample	NA	2019-08-20	08:17:00	Mudflat	Bottom	3.76	18.2	25.1	490	NA	490	10000	0
W1_NBS13_G	W1NBS13G	SAMN32811631	SRS16578044	1	NBS13	13	Gills	Oyster	sample	NA	2019-08-20	09:12:00	Mudflat	Bottom	2.63	17.8	25.6	78	NA	170	40000	177500
W1_NBS2_G	W1NBS2G	SAMN32811632	SRS16578045	1	NBS2	2	Gills	Oyster	sample	NA	2019-08-20	07:45:00	Dock	WC	2.8	34	21.7	78	NA	130	0	0
W1_NBS3_G	W1NBS3G	SAMN32811633	SRS16578046	1	NBS3	3	Gills	Oyster	sample	NA	2019-08-22	07:15:00	Dock	WC	2.88	32.8	22.8	5	NA	5	0	0
W1_NBS4_G	W1NBS4G	SAMN32811634	SRS16578047	1	NBS4	4	Gills	Oyster	sample	NA	2019-08-21	07:30:00	Seawall	WC	1.14	33.6	22.7	20	NA	20	0	0
W1_NBS5_G	W1NBS5G	SAMN32811635	SRS16578049	1	NBS5	5	Gills	Oyster	sample	NA	2019-08-22	08:05:00	Dock	WC	2.01	33.1	22.5	78	NA	790	0	0
W1_NBS6_G	W1NBS6G	SAMN32811636	SRS16578050	1	NBS6	6	Gills	Oyster	sample	NA	2019-08-22	07:45:00	Dock	WC	2.06	32.5	22.4	1300	NA	3500	0	0
W1_NBS7_G	W1NBS7G	SAMN32811637	SRS16578051	1	NBS7	7	Gills	Oyster	sample	NA	2019-08-21	07:47:00	Dock	WC	2.02	33.2	23.6	5400	NA	5400	0	0
W1_NBS8_G	W1NBS8G	SAMN32811638	SRS16578052	1	NBS8	8	Gills	Oyster	sample	NA	2019-08-22	08:30:00	Dock	WC	0.72	33.4	23.6	5	NA	5	0	0
W1_NBS9_G	W1NBS9G	SAMN32811639	SRS16578053	1	NBS9	9	Gills	Oyster	sample	NA	2019-08-21	08:36:00	Mudflat	Bottom	2.08	30.1	25.2	45	NA	45	0	0
W2_NBS1_G	W2NBS1G	SAMN32811640	SRS16578054	2	NBS1	1	Gills	Oyster	sample	NA	2019-08-27	07:18:00	Dock	WC	2.37	33.3	20.4	490	NA	490	0	0
W2_NBS11_G	W2NBS11G	SAMN32811641	SRS16578055	2	NBS11	11	Gills	Oyster	sample	NA	2019-08-28	09:15:00	Buoy	WC	3.08	33.6	22.9	5	NA	5	70000	0
W2_NBS12_G	W2NBS12G	SAMN32811642	SRS16577960	2	NBS12	12	Gills	Oyster	sample	NA	2019-08-27	08:30:00	Mudflat	Bottom	24.6	8.4	26.2	5	NA	5	340000	15000
W2_NBS13_G	W2NBS13G	SAMN32811643	SRS16577961	2	NBS13	13	Gills	Oyster	sample	NA	2019-08-27	08:50:00	Mudflat	Bottom	38.34	28.9	25.9	110	NA	110	200000	0
W2_NBS2_G	W2NBS2G	SAMN32811644	SRS16577962	2	NBS2	2	Gills	Oyster	sample	NA	2019-08-27	07:45:00	Dock	WC	2.82	33.8	22.4	110	NA	130	0	28000
W2_NBS3_G	W2NBS3G	SAMN32811645	SRS16577963	2	NBS3	3	Gills	Oyster	sample	NA	2019-08-29	07:00:00	Dock	WC	2.23	33.9	23.2	5	NA	20	0	0
W2_NBS4_G	W2NBS4G	SAMN32811646	SRS16577965	2	NBS4	4	Gills	Oyster	sample	NA	2019-08-28	07:39:00	Seawall	WC	2.44	33.6	22.6	790	NA	790	10000	0
W2_NBS5_G	W2NBS5G	SAMN32811647	SRS16577966	2	NBS5	5	Gills	Oyster	sample	NA	2019-08-29	07:55:00	Dock	WC	2.89	33.5	23.2	78	NA	110	0	0
W2_NBS6_G	W2NBS6G	SAMN32811648	SRS16577967	2	NBS6	6	Gills	Oyster	sample	NA	2019-08-29	07:40:00	Dock	WC	2.19	33.6	23.1	170	NA	700	9900	0
W2_NBS7_G	W2NBS7G	SAMN32811649	SRS16577968	2	NBS7	7	Gills	Oyster	sample	NA	2019-08-28	08:00:00	Dock	WC	2.21	33.2	23.7	3500	NA	3500	10000	0
W2_NBS8_G	W2NBS8G	SAMN32811650	SRS16577969	2	NBS8	8	Gills	Oyster	sample	NA	2019-08-29	08:20:00	Dock	WC	2.08	33.5	23.2	40	NA	68	0	0
W2_NBS9_G	W2NBS9G	SAMN32811651	SRS16577970	2	NBS9	9	Gills	Oyster	sample	NA	2019-08-28	08:46:00	Mudflat	Bottom	1.92	32	24.9	20	NA	5	30000	0
W4_NBS1_G	W4NBS1G	SAMN32811652	SRS16577972	4	NBS1	1	Gills	Oyster	sample	NA	2019-09-10	07:25:00	Dock	WC	1.71	34	22.5	110	NA	78	30000	0
W4_NBS11_G	W4NBS11G	SAMN32811653	SRS16577971	4	NBS11	11	Gills	Oyster	sample	NA	2019-09-11	08:09:00	Buoy	WC	2.77	32.8	23.9	20	NA	20	0	0
W4_NBS12_G	W4NBS12G	SAMN32811654	SRS16577974	4	NBS12	12	Gills	Oyster	sample	NA	2019-09-10	05:40:00	Mudflat	Bottom	10.55	23.1	26.8	20	NA	78	270000	0
W4_NBS13_G	W4NBS13G	SAMN32811655	SRS16578070	4	NBS13	13	Gills	Oyster	sample	NA	2019-09-10	06:20:00	Mudflat	Bottom	6.61	22.1	24.7	790	NA	790	188540	0
W4_NBS2_G	W4NBS2G	SAMN32811656	SRS16577909	4	NBS2	2	Gills	Oyster	sample	NA	2019-09-10	07:00:00	Dock	WC	2.51	33.8	22.4	330	NA	490	0	0
W4_NBS3_G	W4NBS3G	SAMN32811657	SRS16577910	4	NBS3	3	Gills	Oyster	sample	NA	2019-09-12	06:40:00	Dock	WC	2.4	33.6	23.1	5	NA	20	20000	0
W4_NBS4_G	W4NBS4G	SAMN32811658	SRS16577911	4	NBS4	4	Gills	Oyster	sample	NA	2019-09-11	07:01:00	Seawall	WC	2.2	34	22.8	20	NA	45	10000	0
W4_NBS5_G	W4NBS5G	SAMN32811659	SRS16577912	4	NBS5	5	Gills	Oyster	sample	NA	2019-09-12	07:28:00	Dock	WC	2.99	33.6	23.1	20	NA	20	33000	0
W4_NBS6_G	W4NBS6G	SAMN32811660	SRS16577913	4	NBS6	6	Gills	Oyster	sample	NA	2019-09-12	07:10:00	Dock	WC	2.76	33.7	23	68	NA	110	0	0
W4_NBS7_G	W4NBS7G	SAMN32811661	SRS16577914	4	NBS7	7	Gills	Oyster	sample	NA	2019-09-11	07:22:00	Dock	WC	1.18	33.5	23.2	2400	NA	2400	42000	0
W4_NBS8_G	W4NBS8G	SAMN32811662	SRS16577915	4	NBS8	8	Gills	Oyster	sample	NA	2019-09-12	07:52:00	Dock	WC	1.79	33.5	23.2	5	NA	5	0	0
W4_NBS9_G	W4NBS9G	SAMN32811663	SRS16577916	4	NBS9	9	Gills	Oyster	sample	NA	2019-09-11	08:40:00	Mudflat	Bottom	3.3	33.7	23	40	NA	40	0	0
W0_D3_G	W0D3G	SAMN32811664	SRS16577917	0	Kerckhoff		Gills	Oyster	sample	NA	2019-08-15	NA	NA	NA	NA	NA	NA	5	NA	5	0	0
W0_D3_M	W0D3M	SAMN32811665	SRS16577918	0	Kerckhoff		WholeOyster	Oyster	sample	NA	2019-08-15	NA	NA	NA	NA	NA	NA	5	NA	5	0	0
W0_D3_DG	W0D3DG	SAMN32811666	SRS16577920	0	Kerckhoff		Gut	Oyster	sample	NA	2019-08-15	NA	NA	NA	NA	NA	NA	5	NA	5	0	0
W0_Kerckhoff_W	W0KerckhoffW	SAMN32811667	SRS16577921	0	Kerckhoff		Water	Water	sample	NA	2019-08-13	NA	NA	NA	NA	NA	NA	NA	NA	0	0	0
W0_NBS1_W	W0NBS1W	SAMN32811668	SRS16577922	0	NBS1	1	Water	Water	sample	NA	2019-08-13	NA	Dock	WC	NA	34	20.4	2	2	2	NA	NA
W0_NBS11_W	W0NBS11W	SAMN32811669	SRS16577923	0	NBS11	11	Water	Water	sample	NA	2019-08-14	NA	Buoy	WC	NA	28.4	25	2	2	4	NA	NA
W0_NBS12_W	W0NBS12W	SAMN32811670	SRS16577924	0	NBS12	12	Water	Water	sample	NA	2019-08-13	NA	Mudflat	Bottom	NA	17.1	25.7	46	9	58	NA	NA
W0_NBS13_W	W0NBS13W	SAMN32811671	SRS16577925	0	NBS13	13	Water	Water	sample	NA	2019-08-13	NA	Mudflat	Bottom	NA	18.4	25.3	3080	40	3140	NA	NA
W0_NBS2_W	W0NBS2W	SAMN32811672	SRS16577926	0	NBS2	2	Water	Water	sample	NA	2019-08-13	NA	Dock	WC	NA	33.9	21.9	5	2	5	NA	NA
W0_NBS3_W	W0NBS3W	SAMN32811673	SRS16577927	0	NBS3	3	Water	Water	sample	NA	2019-08-15	NA	Dock	WC	NA	34	22.4	5	2	20	NA	NA
W0_NBS4_W	W0NBS4W	SAMN32811674	SRS16577928	0	NBS4	4	Water	Water	sample	NA	2019-08-14	NA	Seawall	WC	NA	33.9	21.1	5	2	7	NA	NA
W0_NBS5_W	W0NBS5W	SAMN32811675	SRS16577929	0	NBS5	5	Water	Water	sample	NA	2019-08-15	NA	Dock	WC	NA	33.7	22.5	2	2	10	NA	NA
W0_NBS6_W	W0NBS6W	SAMN32811676	SRS16577931	0	NBS6	6	Water	Water	sample	NA	2019-08-15	NA	Dock	WC	NA	33.9	22	4	9	5	NA	NA
W0_NBS7_W	W0NBS7W	SAMN32811677	SRS16577932	0	NBS7	7	Water	Water	sample	NA	2019-08-14	NA	Dock	WC	NA	33.3	23.4	2	2	2	NA	NA
W0_NBS8_W	W0NBS8W	SAMN32811678	SRS16577933	0	NBS8	8	Water	Water	sample	NA	2019-08-15	NA	Dock	WC	NA	33.9	22.6	2	2	2	NA	NA
W0_NBS9_W	W0NBS9W	SAMN32811679	SRS16577973	0	NBS9	9	Water	Water	sample	NA	2019-08-14	NA	Mudflat	Bottom	NA	33.6	23.4	2	2	2	NA	NA
W1_NBS1_W	W1NBS1W	SAMN32811680	SRS16577975	1	NBS1	1	Water	Water	sample	NA	2019-08-20	07:20:00	Dock	WC	2.33	33.8	21.3	7	2	2	21.71	0
W1_NBS11_W	W1NBS11W	SAMN32811681	SRS16577976	1	NBS11	11	Water	Water	sample	NA	2019-08-21	09:04:00	Buoy	WC	5.13	32.6	24.7	7	4	2	50	1150
W1_NBS12_W	W1NBS12W	SAMN32811682	SRS16577977	1	NBS12	12	Water	Water	sample	NA	2019-08-20	08:17:00	Mudflat	Bottom	3.76	18.2	25.1	90	86	92	2800	34500
W1_NBS13_W	W1NBS13W	SAMN32811683	SRS16577978	1	NBS13	13	Water	Water	sample	NA	2019-08-20	09:12:00	Mudflat	Bottom	2.63	17.8	25.6	120	24	214	3500	30548.5
W1_NBS2_W	W1NBS2W	SAMN32811684	SRS16577980	1	NBS2	2	Water	Water	sample	NA	2019-08-20	07:45:00	Dock	WC	2.8	34	21.7	2	2	2	170	0
W1_NBS3_W	W1NBS3W	SAMN32811685	SRS16577979	1	NBS3	3	Water	Water	sample	NA	2019-08-22	07:15:00	Dock	WC	2.88	32.8	22.8	2	5	2	0	25
W1_NBS4_W	W1NBS4W	SAMN32811686	SRS16577986	1	NBS4	4	Water	Water	sample	NA	2019-08-21	07:30:00	Seawall	WC	1.14	33.6	22.7	2	2	2	0	40.08
W1_NBS5_W	W1NBS5W	SAMN32811687	SRS16577982	1	NBS5	5	Water	Water	sample	NA	2019-08-22	08:05:00	Dock	WC	2.01	33.1	22.5	2	2	7	0	0
W1_NBS6_W	W1NBS6W	SAMN32811688	SRS16577983	1	NBS6	6	Water	Water	sample	NA	2019-08-22	07:45:00	Dock	WC	2.06	32.5	22.4	78	9	180	84	0
W1_NBS7_W	W1NBS7W	SAMN32811689	SRS16577984	1	NBS7	7	Water	Water	sample	NA	2019-08-21	07:47:00	Dock	WC	2.02	33.2	23.6	2	2	2	10	61.49
W1_NBS8_W	W1NBS8W	SAMN32811690	SRS16577985	1	NBS8	8	Water	Water	sample	NA	2019-08-22	08:30:00	Dock	WC	0.72	33.4	23.6	2	2	2	0	32
W1_NBS9_W	W1NBS9W	SAMN32811691	SRS16577987	1	NBS9	9	Water	Water	sample	NA	2019-08-21	08:36:00	Mudflat	Bottom	2.08	30.1	25.2	2	2	2	100	1120
W2_NBS1_W	W2NBS1W	SAMN32811692	SRS16578002	2	NBS1	1	Water	Water	sample	NA	2019-08-27	07:18:00	Dock	WC	2.37	33.3	20.4	2	2	4	0	0
W2_NBS11_W	W2NBS11W	SAMN32811693	SRS16578003	2	NBS11	11	Water	Water	sample	NA	2019-08-28	09:15:00	Buoy	WC	3.08	33.6	22.9	29	25	20	50	520
W2_NBS12_W	W2NBS12W	SAMN32811694	SRS16578004	2	NBS12	12	Water	Water	sample	NA	2019-08-27	08:30:00	Mudflat	Bottom	24.6	8.4	26.2	98	70	140	5500	116500
W2_NBS13_W	W2NBS13W	SAMN32811695	SRS16578005	2	NBS13	13	Water	Water	sample	NA	2019-08-27	08:50:00	Mudflat	Bottom	38.34	28.9	25.9	500	400	520	36500	66800
W2_NBS2_W	W2NBS2W	SAMN32811696	SRS16578007	2	NBS2	2	Water	Water	sample	NA	2019-08-27	07:45:00	Dock	WC	2.82	33.8	22.4	4	2	9	28.39	41.75
W2_NBS3_W	W2NBS3W	SAMN32811697	SRS16578008	2	NBS3	3	Water	Water	sample	NA	2019-08-29	07:00:00	Dock	WC	2.23	33.9	23.2	2	4	4	0	86
W2_NBS4_W	W2NBS4W	SAMN32811698	SRS16578009	2	NBS4	4	Water	Water	sample	NA	2019-08-28	07:39:00	Seawall	WC	2.44	33.6	22.6	7	9	5	0	50
W2_NBS5_W	W2NBS5W	SAMN32811699	SRS16578010	2	NBS5	5	Water	Water	sample	NA	2019-08-29	07:55:00	Dock	WC	2.89	33.5	23.2	2	4	2	14	27.5
W2_NBS6_W	W2NBS6W	SAMN32811700	SRS16578012	2	NBS6	6	Water	Water	sample	NA	2019-08-29	07:40:00	Dock	WC	2.19	33.6	23.1	24	7	20	0	160
W2_NBS7_W	W2NBS7W	SAMN32811701	SRS16578011	2	NBS7	7	Water	Water	sample	NA	2019-08-28	08:00:00	Dock	WC	2.21	33.2	23.7	4	2	7	0	0
W2_NBS8_W	W2NBS8W	SAMN32811702	SRS16578013	2	NBS8	8	Water	Water	sample	NA	2019-08-29	08:20:00	Dock	WC	2.08	33.5	23.2	2	5	4	42	0
W2_NBS9_W	W2NBS9W	SAMN32811703	SRS16578014	2	NBS9	9	Water	Water	sample	NA	2019-08-28	08:46:00	Mudflat	Bottom	1.92	32	24.9	4	7	7	200	0
W4_NBS1_W	W4NBS1W	SAMN32811704	SRS16578015	4	NBS1	1	Water	Water	sample	NA	2019-09-10	07:25:00	Dock	WC	1.71	34	22.5	4	9	4	0	0
W4_NBS11_W	W4NBS11W	SAMN32811705	SRS16578016	4	NBS11	11	Water	Water	sample	NA	2019-09-11	08:09:00	Buoy	WC	2.77	32.8	23.9	4	9	5	166.75	41.75
W4_NBS12_W	W4NBS12W	SAMN32811706	SRS16578018	4	NBS12	12	Water	Water	sample	NA	2019-09-10	05:40:00	Mudflat	Bottom	10.55	23.1	26.8	1100	2500	1100	1200	23812.5
W4_NBS13_W	W4NBS13W	SAMN32811707	SRS16578019	4	NBS13	13	Water	Water	sample	NA	2019-09-10	06:20:00	Mudflat	Bottom	6.61	22.1	24.7	2760	1300	3860	4000	14362
W4_NBS2_W	W4NBS2W	SAMN32811708	SRS16578020	4	NBS2	2	Water	Water	sample	NA	2019-09-10	07:00:00	Dock	WC	2.51	33.8	22.4	2	4	9	27.5	91.85
W4_NBS3_W	W4NBS3W	SAMN32811709	SRS16578022	4	NBS3	3	Water	Water	sample	NA	2019-09-12	06:40:00	Dock	WC	2.4	33.6	23.1	2	4	2	0	0
W4_NBS4_W	W4NBS4W	SAMN32811710	SRS16578021	4	NBS4	4	Water	Water	sample	NA	2019-09-11	07:01:00	Seawall	WC	2.2	34	22.8	2	2	2	0	0
W4_NBS5_W	W4NBS5W	SAMN32811711	SRS16578023	4	NBS5	5	Water	Water	sample	NA	2019-09-12	07:28:00	Dock	WC	2.99	33.6	23.1	2	2	2	0	0
W4_NBS6_W	W4NBS6W	SAMN32811712	SRS16578024	4	NBS6	6	Water	Water	sample	NA	2019-09-12	07:10:00	Dock	WC	2.76	33.7	23	9	9	10	0	13
W4_NBS7_W	W4NBS7W	SAMN32811713	SRS16578025	4	NBS7	7	Water	Water	sample	NA	2019-09-11	07:22:00	Dock	WC	1.18	33.5	23.2	2	2	2	14.85	29.7
W4_NBS8_W	W4NBS8W	SAMN32811714	SRS16578026	4	NBS8	8	Water	Water	sample	NA	2019-09-12	07:52:00	Dock	WC	1.79	33.5	23.2	2	2	2	0	0
W4_NBS9_W	W4NBS9W	SAMN32811715	SRS16578027	4	NBS9	9	Water	Water	sample	NA	2019-09-11	08:40:00	Mudflat	Bottom	3.3	33.7	23	2	20	2	200	0
BLANK-seq_TCATCGAG	BLANKseqTCATCGAG	#N/A	#N/A	NA	NA	NA	NA	NA	control	Negative	2020-06-25	NA	NA	NA	NA	NA	NA	NA	NA	NA	NA	NA
BlanK-seq_CGTGAGTG	BlanKseqCGTGAGTG	#N/A	#N/A	NA	NA	NA	NA	NA	control	Negative	2020-07-29	NA	NA	NA	NA	NA	NA	NA	NA	NA	NA	NA
Blankseq_TACGAGAC	BlankseqTACGAGAC	SAMN32811718	SRS16577937	NA	NA	NA	NA	NA	control	Negative	2020-08-13	NA	NA	NA	NA	NA	NA	NA	NA	NA	NA	NA
Mock_ZYMO_CMI_core_GATCGTGT	MockZYMOCMIcoreGATCGTGT	SAMN32811719	SRS16577938	NA	NA	NA	NA	NA	control	Positive	NA	NA	NA	NA	NA	NA	NA	NA	NA	NA	NA	NA
Mock_ZYMO_JCVI_TCGACGAG	MockZYMOJCVITCGACGAG	SAMN32811720	SRS16577939	NA	NA	NA	NA	NA	control	Positive	NA	NA	NA	NA	NA	NA	NA	NA	NA	NA	NA	NA

## Sheet: Metadata Key
Column Name	Description	Quantification Method	Units for oyster samples	Units for water samples	Criteria	Notes
sample_name	Name of sample used in Qiime2 analysis	NA	NA	NA	NA	NA
sample-id-R	Name of sample used in Phyloseq analysis	NA	NA	NA	NA	NA
Week	Week sample was collected (0,1,2, or 4)	NA	NA	NA	NA	NA
Site	Site sample was collected at including NBS prefix (NBS1,NBS2,NBS3,NBS4,NBS5,NBS6,NBS7,NBS8,NBS9,NBS11,NBS12,NBS13)	NA	NA	NA	NA	NA
Site_number	Site sample was collected at without NBS prefix	NA	NA	NA	NA	NA
Sample_type	WholeOyster, Gut, Gills, Water	NA	NA	NA	NA	NA
Oyster_water	Oyster, Water	NA	NA	NA	NA	NA
sample_control	sample, control	NA	NA	NA	NA	NA
control_type	Negative, Positive	NA	NA	NA	NA	NA
Sampling_date	Date sample collected	NA	NA	NA	NA	NA
Collection_time	Time sample collected from field	NA	NA	NA	NA	NA
Substrate	Substrate at site of sample collection prior to depuration: Dock, Buoy, Mudflat, Sewall	NA	NA	NA	NA	NA
Local	Oyster cages were deployed either in the water column (WC) or on the bottom substrate (bottom)	NA	NA	NA	NA	NA
CHLA	Concentration of chlorophyll a	Acetone extraction	NA	μg/L	NA	NA
SAL	Salinity	YSI30 Pro	NA	ppt	NA	NA
TEMP	Temperature	YSI30 Pro	NA	°C	NA	NA
EC	Escherichia coli concentration	Culture	MPN/100 g	CFU/100 mL	EU standard for oyster tissues: 230 MPN/100 g
ENT	Enterococcus spp concentration	Culture	MPN/100 g	CFU/100 mL	US Water: 104 MPN/100 mL
FC	Fecal coliform concentration	Culture	MPN/100 g	CFU/100 mL	SHEL standard: 43 or 14 MPN/100 mL- 14 is median for a month
VP_Culture	Vibrio parahaemolyticus concentration	Cuture-CROMAgar	CFU/100 g	CFU/100 mL	10,000 CFU/g - shellfish growing area closure	confirmed with PCR targeting toxR
VV_Culture	Vibrio vulnificus concentration	Cuture-CROMAgar	CFU/100 g	CFU/100 mL	10,000 CFU/g - shellfish growing area closure	confirmed with PCR targeting vvhA
