# Supplementary material for: Host and Water Microbiota Are Differentially Linked to Potential Human Pathogen Accumulation in Oysters
Source: Appl Environ Microbiol. 2023 Jun 15;89(7):e00318-23. doi: 10.1128/aem.00318-23 (PMC10370324; doi:10.1128/aem.00318-23)
Supplement: Supplemental file 3 — Supplemental material. Download aem.00318-23-s0003.xlsx, XLSX file, 0.03 MB [file aem.00318-23-s0003.xlsx]

## Sheet: Alpha and Beta Div Stats All
Beta Diversity (Qiime2)
Sample Type
method name	PERMANOVA
test statistic name	pseudo-F
sample size	154
number of groups	4
test statistic	122.014
p-value	0.001
number of permutations	999
Pairwise PERMANOVA Results (Sample Type)
Group 1	Group 2	Sample size	Permutations	pseudo-F	p-value	q-value
Gills	Gut	70	999	39.0464	0.001	0.0012
Gills	Water	82	999	147.115	0.001	0.0012
Gills	WholeOyster	70	999	15.53	0.001	0.0012
Gut	Water	84	999	140.689	0.001	0.0012
Gut	WholeOyster	72	999	7.14538	0.004	0.004
Water	WholeOyster	84	999	149.544	0.001	0.0012
PERMANOVA testing the effect of site on community diversity within subset sample types
method name	PERMANOVA
test statistic name	pseudo-F
Site Number (Water)
sample size	49
number of groups	13
test statistic	41.0361
p-value	0.001
number of permutations	999
Site Number (Whole Oyster)
sample size	37
number of groups	13
test statistic	0.860983
p-value	0.637
number of permutations	999
Site Number (Gill)
sample size	35
number of groups	13
test statistic	0.374696
p-value	0.973
number of permutations	999
Site Number (Digestive Glands)
sample size	37
number of groups	13
test statistic	1.29095
p-value	0.281
number of permutations	999
Alpha Diversity
Pairwise comparisons of sample types using Wilcoxon rank sum test
P value adjustment method: holm
Observed ASVs
Sample Type	Gill	Gut	Water
Gut	5e-08	-	-
Water	3.6e-14	5.7e-11	-
WholeOyster	2.4e-07	0.99	3.8e-11
Shannon Diversity
Sample Type	Gill	Gut	Water
Gut	0.464	-	-
Water	8.1e-11	1.8e-05	-
WholeOyster	1.8e-05	0.004	0.847

## Sheet: Beta pairwise water x site
Pairwise PERMANOVA between sites in water samples (Group number = week number)
Group 1	Group 2	Sample size	Permutations	pseudo-F	p-value	q-value
0	1	5	999	1.13352	0.387	0.41925
0	11	5	999	17.2868	0.185	0.24423
0	12	5	999	87.1828	0.214	0.245471
0	13	5	999	80.4205	0.191	0.24423
0	2	5	999	31.8701	0.21	0.245471
0	3	5	999	10.4391	0.191	0.24423
0	4	5	999	8.82816	0.219	0.247565
0	5	5	999	10.7847	0.212	0.245471
0	6	5	999	36.9813	0.199	0.245471
0	7	5	999	84.5992	0.21	0.245471
0	8	5	999	27.5718	0.175	0.235345
0	9	5	999	10.7576	0.214	0.245471
1	11	8	999	57.7521	0.031	0.0602727
1	12	8	999	216.868	0.024	0.0602727
1	13	8	999	176.302	0.027	0.0602727
1	2	8	999	6.28999	0.065	0.0975
1	3	8	999	21.8149	0.031	0.0602727
1	4	8	999	12.4452	0.028	0.0602727
1	5	8	999	19.8417	0.03	0.0602727
1	6	8	999	32.4247	0.031	0.0602727
1	7	8	999	64.4345	0.028	0.0602727
1	8	8	999	39.632	0.027	0.0602727
1	9	8	999	28.0236	0.026	0.0602727
11	12	8	999	20.4121	0.027	0.0602727
11	13	8	999	6.25523	0.059	0.0902353
12	13	8	999	8.99606	0.028	0.0602727
2	11	8	999	53.2476	0.034	0.0602727
2	12	8	999	328.49	0.016	0.0602727
2	13	8	999	268.424	0.035	0.0606667
2	3	8	999	14.7551	0.031	0.0602727
2	4	8	999	4.88243	0.119	0.16575
2	5	8	999	13.7149	0.028	0.0602727
2	6	8	999	47.8009	0.027	0.0602727
2	7	8	999	114.423	0.032	0.0602727
2	8	8	999	40.6255	0.022	0.0602727
2	9	8	999	20.533	0.029	0.0602727
3	11	8	999	15.0871	0.031	0.0602727
3	12	8	999	101.976	0.028	0.0602727
3	13	8	999	66.5961	0.033	0.0602727
3	4	8	999	2.51572	0.156	0.213474
3	5	8	999	0.422656	0.657	0.674289
3	6	8	999	1.82642	0.258	0.287486
3	7	8	999	3.27531	0.104	0.147491
3	8	8	999	0.820463	0.482	0.508054
3	9	8	999	1.39435	0.397	0.424192
4	11	8	999	28.0607	0.028	0.0602727
4	12	8	999	157.889	0.024	0.0602727
4	13	8	999	113.505	0.029	0.0602727
4	5	8	999	1.93803	0.196	0.245471
4	6	8	999	6.31106	0.025	0.0602727
4	7	8	999	15.9818	0.03	0.0602727
4	8	8	999	6.98935	0.059	0.0902353
4	9	8	999	6.35372	0.032	0.0602727
5	11	8	999	19.3522	0.031	0.0602727
5	12	8	999	123.042	0.032	0.0602727
5	13	8	999	84.3973	0.022	0.0602727
5	6	8	999	0.812652	0.502	0.52208
5	7	8	999	8.31398	0.026	0.0602727
5	8	8	999	3.0837	0.073	0.105444
5	9	8	999	3.20172	0.046	0.0732245
6	11	8	999	22.558	0.034	0.0602727
6	12	8	999	173.715	0.021	0.0602727
6	13	8	999	125.43	0.027	0.0602727
6	7	8	999	24.3848	0.033	0.0602727
6	8	8	999	8.58355	0.029	0.0602727
6	9	8	999	5.2979	0.04	0.0678261
7	11	8	999	12.1678	0.046	0.0732245
7	12	8	999	158.025	0.042	0.0697021
7	13	8	999	98.9233	0.028	0.0602727
7	8	8	999	1.22515	0.272	0.298817
7	9	8	999	0.0143353	1	1
8	11	8	999	14.338	0.032	0.0602727
8	12	8	999	133.701	0.026	0.0602727
8	13	8	999	85.4806	0.034	0.0602727
8	9	8	999	0.368256	0.728	0.737455
9	11	8	999	7.68938	0.07	0.103019
9	12	8	999	66.6852	0.027	0.0602727
9	13	8	999	38.7467	0.033	0.0602727

## Sheet: Beta pairwise gill x site
Pairwise PERMANOVA between sites in gill samples (Group number = week number)
Group 1	Group 2	Sample size	Permutations	pseudo-F	p-value	q-value
0	1	3	999	0.047124	1	1
0	11	4	999	4.66825	0.248	1
0	12	3	999	0.646545	1	1
0	13	4	999	0.599708	0.73	1
0	2	4	999	0.243179	0.742	1
0	3	4	999	0.115898	1	1
0	4	4	999	0.112798	1	1
0	5	4	999	0.416388	1	1
0	6	4	999	0.0610051	1	1
0	7	4	999	0.517007	1	1
0	8	4	999	0.00764398	0.754	1
0	9	4	999	1.21337	0.715	1
1	11	5	999	0.0413013	0.808	1
1	12	4	999	0.183175	1	1
1	13	5	999	0.960108	0.502	1
1	2	5	999	0.748242	0.595	1
1	3	5	999	0.0187758	0.889	1
1	4	5	999	0.412903	0.689	1
1	5	5	999	0.0831674	1	1
1	6	5	999	0.195112	0.886	1
1	7	5	999	0.41772	0.683	1
1	8	5	999	0.087653	0.782	1
1	9	5	999	0.281525	0.921	1
11	12	5	999	2.87655	0.095	1
11	13	6	999	4.27844	0.09	1
12	13	5	999	1.04523	0.4	1
2	11	6	999	1.27396	0.39	1
2	12	5	999	0.449181	0.822	1
2	13	6	999	0.240195	0.896	1
2	3	6	999	1.12243	0.401	1
2	4	6	999	0.435035	0.813	1
2	5	6	999	1.43656	0.209	1
2	6	6	999	0.809984	0.702	1
2	7	6	999	0.639496	0.712	1
2	8	6	999	0.184862	0.705	1
2	9	6	999	1.15322	0.407	1
3	11	6	999	0.0334408	1	1
3	12	5	999	0.243239	1	1
3	13	6	999	1.63922	0.396	1
3	4	6	999	0.592268	0.616	1
3	5	6	999	0.147027	0.886	1
3	6	6	999	0.236934	0.892	1
3	7	6	999	0.625949	0.689	1
3	8	6	999	0.111679	0.801	1
3	9	6	999	0.377352	0.814	1
4	11	6	999	1.02693	0.4	1
4	12	5	999	0.168292	0.799	1
4	13	6	999	0.187748	0.901	1
4	5	6	999	1.24995	0.296	1
4	6	6	999	0.201344	0.902	1
4	7	6	999	0.0507652	1	1
4	8	6	999	0.00479819	1	1
4	9	6	999	1.28194	0.321	1
5	11	6	999	0.566955	0.52	1
5	12	5	999	0.625351	0.507	1
5	13	6	999	2.86818	0.323	1
5	6	6	999	0.880851	0.397	1
5	7	6	999	1.64802	0.421	1
5	8	6	999	0.227424	0.799	1
5	9	6	999	0.247802	0.714	1
6	11	6	999	0.547252	0.804	1
6	12	5	999	0.166755	0.901	1
6	13	6	999	1.18252	0.53	1
6	7	6	999	0.166954	1	1
6	8	6	999	0.0285852	0.886	1
6	9	6	999	1.33532	0.388	1
7	11	6	999	4.56313	0.193	1
7	12	5	999	0.416742	0.475	1
7	13	6	999	0.902698	0.404	1
7	8	6	999	0.0111801	0.886	1
7	9	6	999	2.78979	0.22	1
8	11	6	999	0.0956873	0.706	1
8	12	5	999	0.0275758	0.92	1
8	13	6	999	0.025787	0.899	1
8	9	6	999	0.186803	0.678	1
9	11	6	999	2.31222	0.207	1
9	12	5	999	0.828139	0.397	1
9	13	6	999	3.53883	0.189	1

## Sheet: Beta pairwise dg x site
Pairwise PERMANOVA between sites in digestive gland samples (Group number = week number)
Group 1	Group 2	Sample size	Permutations	pseudo-F	p-value	q-value
0	1	4	999	0.0219353	1	1
0	11	4	999	8.8424	0.253	0.78
0	12	4	999	1.98293	0.496	0.889909
0	13	4	999	0.051903	1	1
0	2	4	999	16.9039	0.246	0.78
0	3	4	999	0.181163	0.739	0.951364
0	4	4	999	0.27886	0.753	0.951364
0	5	4	999	0.31584	0.741	0.951364
0	6	4	999	0.525048	1	1
0	7	4	999	0.132169	1	1
0	8	4	999	0.133293	1	1
0	9	4	999	2.1751	0.502	0.889909
1	11	6	999	1.5577	0.331	0.782364
1	12	6	999	3.45268	0.113	0.78
1	13	6	999	0.134096	0.828	0.96394
1	2	6	999	2.93239	0.101	0.78
1	3	6	999	0.502267	0.697	0.951364
1	4	6	999	0.918687	0.588	0.94692
1	5	6	999	0.941007	0.536	0.929067
1	6	6	999	1.62874	0.399	0.785707
1	7	6	999	0.204096	0.594	0.94692
1	8	6	999	0.135407	0.604	0.94692
1	9	6	999	2.33911	0.106	0.78
11	12	6	999	2.39224	0.204	0.78
11	13	6	999	2.88733	0.219	0.78
12	13	6	999	4.6957	0.099	0.78
2	11	6	999	2.20868	0.303	0.78
2	12	6	999	1.22624	0.299	0.78
2	13	6	999	4.59866	0.091	0.78
2	3	6	999	2.05093	0.295	0.78
2	4	6	999	0.183731	1	1
2	5	6	999	3.30333	0.224	0.78
2	6	6	999	4.92895	0.098	0.78
2	7	6	999	0.819475	0.665	0.951364
2	8	6	999	1.77284	0.088	0.78
2	9	6	999	1.51287	0.296	0.78
3	11	6	999	1.47481	0.383	0.785707
3	12	6	999	2.93616	0.177	0.78
3	13	6	999	0.373889	0.706	0.951364
3	4	6	999	1.31989	0.393	0.785707
3	5	6	999	0.050199	0.791	0.951364
3	6	6	999	0.229034	0.798	0.951364
3	7	6	999	0.452906	0.717	0.951364
3	8	6	999	0.746602	0.693	0.951364
3	9	6	999	1.48201	0.317	0.78
4	11	6	999	0.334501	1	1
4	12	6	999	0.183362	0.887	1
4	13	6	999	1.25879	0.413	0.785707
4	5	6	999	1.83683	0.299	0.78
4	6	6	999	2.47516	0.295	0.78
4	7	6	999	0.554613	0.607	0.94692
4	8	6	999	0.64987	0.791	0.951364
4	9	6	999	0.230711	1	1
5	11	6	999	2.51117	0.298	0.78
5	12	6	999	4.25914	0.199	0.78
5	13	6	999	0.664596	0.594	0.94692
5	6	6	999	0.067131	0.898	1
5	7	6	999	0.906308	0.491	0.889909
5	8	6	999	1.35252	0.397	0.785707
5	9	6	999	2.51843	0.298	0.78
6	11	6	999	3.91468	0.32	0.78
6	12	6	999	5.86163	0.095	0.78
6	13	6	999	1.17595	0.384	0.785707
6	7	6	999	1.58347	0.222	0.78
6	8	6	999	2.23558	0.295	0.78
6	9	6	999	3.9145	0.307	0.78
7	11	6	999	0.357012	1	1
7	12	6	999	1.76495	0.402	0.785707
7	13	6	999	0.474956	0.62	0.948235
7	8	6	999	0.113494	0.804	0.951364
7	9	6	999	0.475813	0.805	0.951364
8	11	6	999	0.683953	0.797	0.951364
8	12	6	999	2.54404	0.206	0.78
8	13	6	999	0.548719	0.721	0.951364
8	9	6	999	1.53965	0.294	0.78
9	11	6	999	1.36221	0.413	0.785707
9	12	6	999	2.72173	0.197	0.78
9	13	6	999	3.57369	0.205	0.78

## Sheet: Beta pairwise whole oy x site
Pairwise PERMANOVA between sites in whole oyster samples (Group number = week number)
Group 1	Group 2	Sample size	Permutations	pseudo-F	p-value	q-value
0	1	4	999	1.34833	0.487	0.991714
0	11	4	999	8.59285	0.255	0.991714
0	12	4	999	5.56738	0.241	0.991714
0	13	4	999	0.0437465	1	1
0	2	4	999	1.67547	0.485	0.991714
0	3	4	999	7.02716	0.24	0.991714
0	4	4	999	2.84318	0.259	0.991714
0	5	4	999	0.49488	0.721	1
0	6	4	999	0.817878	0.775	1
0	7	4	999	1.84073	0.486	0.991714
0	8	4	999	21.8442	0.282	0.991714
0	9	4	999	50.4356	0.278	0.991714
1	11	6	999	0.78949	0.697	1
1	12	6	999	1.34022	0.315	0.991714
1	13	6	999	1.87797	0.388	0.991714
1	2	6	999	0.211695	0.517	0.991714
1	3	6	999	0.879415	0.612	0.991714
1	4	6	999	1.797	0.19	0.991714
1	5	6	999	1.53814	0.387	0.991714
1	6	6	999	0.605611	0.609	0.991714
1	7	6	999	1.75104	0.311	0.991714
1	8	6	999	1.16379	0.412	0.991714
1	9	6	999	0.658254	0.892	1
11	12	6	999	1.69725	0.286	0.991714
11	13	6	999	1.03235	0.605	0.991714
12	13	6	999	0.591301	0.896	1
2	11	6	999	0.246908	1	1
2	12	6	999	0.858088	0.468	0.991714
2	13	6	999	1.3044	0.579	0.991714
2	3	6	999	0.316854	0.799	1
2	4	6	999	1.2785	0.416	0.991714
2	5	6	999	0.956177	0.612	0.991714
2	6	6	999	0.183036	0.688	1
2	7	6	999	1.21955	0.383	0.991714
2	8	6	999	0.584275	0.815	1
2	9	6	999	0.183027	1	1
3	11	6	999	0.0702627	1	1
3	12	6	999	1.01398	0.423	0.991714
3	13	6	999	0.890893	0.569	0.991714
3	4	6	999	1.24823	0.396	0.991714
3	5	6	999	0.536281	0.589	0.991714
3	6	6	999	0.041203	1	1
3	7	6	999	1.04399	0.406	0.991714
3	8	6	999	0.186941	0.81	1
3	9	6	999	0.708557	0.591	0.991714
4	11	6	999	1.74128	0.392	0.991714
4	12	6	999	1.00785	0.511	0.991714
4	13	6	999	0.275966	0.906	1
4	5	6	999	0.010095	1	1
4	6	6	999	0.315482	0.574	0.991714
4	7	6	999	0.0244679	1	1
4	8	6	999	0.970285	0.49	0.991714
4	9	6	999	4.14625	0.11	0.991714
5	11	6	999	0.697511	0.691	1
5	12	6	999	0.389807	0.904	1
5	13	6	999	0.162236	0.817	1
5	6	6	999	0.282008	0.623	0.991714
5	7	6	999	0.0163484	1	1
5	8	6	999	0.34372	0.904	1
5	9	6	999	1.14362	0.371	0.991714
6	11	6	999	0.0175276	1	1
6	12	6	999	0.390864	0.735	1
6	13	6	999	0.633683	0.499	0.991714
6	7	6	999	0.345402	0.586	0.991714
6	8	6	999	0.0892662	0.905	1
6	9	6	999	0.223891	0.71	1
7	11	6	999	1.48304	0.305	0.991714
7	12	6	999	0.602791	0.503	0.991714
7	13	6	999	0.250592	0.898	1
7	8	6	999	0.727472	0.603	0.991714
7	9	6	999	2.8179	0.315	0.991714
8	11	6	999	0.563754	0.715	1
8	12	6	999	0.990137	0.281	0.991714
8	13	6	999	0.708724	0.821	1
8	9	6	999	3.41465	0.086	0.991714
9	11	6	999	0.970098	0.425	0.991714
9	12	6	999	2.016	0.309	0.991714
9	13	6	999	1.27708	0.425	0.991714
