# Supplementary material for: Host and Water Microbiota Are Differentially Linked to Potential Human Pathogen Accumulation in Oysters
Source: Appl Environ Microbiol. 2023 Jun 15;89(7):e00318-23. doi: 10.1128/aem.00318-23 (PMC10370324; doi:10.1128/aem.00318-23)
Supplement: Supplemental file 4 — Supplemental material. Download aem.00318-23-s0004.xlsx, XLSX file, 1.9 MB [file aem.00318-23-s0004.xlsx]

## Sheet: Sheet1
shared between DG and Gills
shared between DG and water
	Taxonomic classification
ASV ID	Kingdom	Phylum	Class	Order	Family	Genus
Top 10 Digestive Gland ASVs (Relative Abundance)
5787dce9164e9db0f3a43a23148dad09	Bacteria	Firmicutes	Bacilli	Mycoplasmatales	Mycoplasmataceae	Unassigned Mycoplasmataceae
f5e41c4abb7f6e6a33a0c15dcf65db3a	Bacteria	Planctomycetota	Planctomycetes	Pirellulales	Pirellulaceae	Blastopirellula
5c0cc32ac3deec14d3980e66b0e55c93	Bacteria	Firmicutes	Bacilli	Mycoplasmatales	Mycoplasmataceae	Mycoplasma
e326d0777e4877631bdf7cadb3fd6176	Bacteria	Planctomycetota	Planctomycetes	Planctomycetales	Rubinisphaeraceae	Fuerstia
aa5d942f56e9b0afbc99670c62d5f7ea	Bacteria	Spirochaetota	Spirochaetia	Spirochaetales	Spirochaetaceae	Sphaerochaeta
31f18280654c3b734dc52067fad44df7	Bacteria	Verrucomicrobiota	Verrucomicrobiae	Verrucomicrobiales	Rubritaleaceae	Roseibacillus
a3f2d2b2a9dee72515d85cb10f61dee7	Bacteria	Firmicutes	Bacilli	Entomoplasmatales	Spiroplasmataceae	Spiroplasma
a53e53f4d9fb2f15f6941a564d61f64b	Bacteria	Firmicutes	Bacilli	Mycoplasmatales	Mycoplasmataceae	Mycoplasma
e34da5e221b6b324d8f4a9215e434a8a	Bacteria	Firmicutes	Bacilli	Entomoplasmatales	Spiroplasmataceae	Spiroplasma
dd1d91763c0a6d876d5c127b7db38f8f	Bacteria	Proteobacteria	Alphaproteobacteria	Unassigned Alphaproteobacteria	Unassigned Alphaproteobacteria	Unassigned Alphaproteobacteria
Top 10 Gill ASVs (Relative Abundance)
6d42adafbff6992500f9326104986812	Bacteria	Spirochaetota	Spirochaetia	Spirochaetales	Spirochaetaceae	Unassigned Spirochaetaceae
6b2602cd8dc81ef37694548abe3cf1d5	Bacteria	Proteobacteria	Alphaproteobacteria	Sphingomonadales	Sphingomonadaceae	Sphingoaurantiacus
9b3ba31ecc008d81cc0496a8d173342b	Bacteria	Proteobacteria	Alphaproteobacteria	Rhizobiales	Thermopetrobacteraceae	Thermopetrobacter
05e1b5d07a631c098f6ce238a49ed51f	Bacteria	Proteobacteria	Alphaproteobacteria	Rhodobacterales	Rhodobacteraceae	Ruegeria
5787dce9164e9db0f3a43a23148dad09	Bacteria	Firmicutes	Bacilli	Mycoplasmatales	Mycoplasmataceae	Unassigned Mycoplasmataceae
aa5d942f56e9b0afbc99670c62d5f7ea	Bacteria	Spirochaetota	Spirochaetia	Spirochaetales	Spirochaetaceae	Sphaerochaeta
5c0cc32ac3deec14d3980e66b0e55c93	Bacteria	Firmicutes	Bacilli	Mycoplasmatales	Mycoplasmataceae	Mycoplasma
a53e53f4d9fb2f15f6941a564d61f64b	Bacteria	Firmicutes	Bacilli	Mycoplasmatales	Mycoplasmataceae	Mycoplasma
ca39c1dfb5e738c293917a0ab7391c33	Bacteria	Proteobacteria	Gammaproteobacteria	Enterobacterales	Yersiniaceae	Serratia
a2f67208471bf8f36d7fd2725606a793	Bacteria	Proteobacteria	Alphaproteobacteria	Rickettsiales	Rickettsiaceae	Candidatus_Megaira
Top 10 Water ASVs (including Week 0)(Relative Abundance)
2997f1920aefbb91632b549f2538b73b	Bacteria	Proteobacteria	Alphaproteobacteria	SAR11_clade	Clade_I	Clade_Ia
9e501ec468462eda6ada2c7bbc9de94f	Bacteria	Proteobacteria	Alphaproteobacteria	Rhodobacterales	Rhodobacteraceae	HIMB11
31f18280654c3b734dc52067fad44df7	Bacteria	Verrucomicrobiota	Verrucomicrobiae	Verrucomicrobiales	Rubritaleaceae	Roseibacillus
588253f8c914de60cbb9577946854a39	Bacteria	Proteobacteria	Alphaproteobacteria	SAR11_clade	Clade_I	Clade_Ia
44e20f80e7be369f12ba849edb8e051a	Bacteria	Proteobacteria	Alphaproteobacteria	Rhodobacterales	Rhodobacteraceae	HIMB11
af4ec853b8f3af897984b19fd4b71d91	Bacteria	Proteobacteria	Alphaproteobacteria	Rhodobacterales	Rhodobacteraceae	Planktomarina
29d2b956bf7239727c7edc57e6d0fb9d	Bacteria	Actinobacteriota	Actinobacteria	Micrococcales	Microbacteriaceae	Candidatus_Aquiluna
38a71d20398bcfe01ad141781ea539e8	Bacteria	Bacteroidota	Bacteroidia	Flavobacteriales	Flavobacteriaceae	Flavobacterium
a2fb6fcac3737b8ad5aa23dd772d4844	Bacteria	Actinobacteriota	Actinobacteria	Micrococcales	Microbacteriaceae	Unassigned Microbacteriaceae (F)
4201659196870275ac280915a2005571	Bacteria	Proteobacteria	Gammaproteobacteria	Oceanospirillales	Litoricolaceae	Litoricola
