# Supplementary material for: Host and Water Microbiota Are Differentially Linked to Potential Human Pathogen Accumulation in Oysters
Source: Appl Environ Microbiol. 2023 Jun 15;89(7):e00318-23. doi: 10.1128/aem.00318-23 (PMC10370324; doi:10.1128/aem.00318-23)
Supplement: Supplemental file 5 — Supplemental material. Download aem.00318-23-s0005.xlsx, XLSX file, 0.03 MB [file aem.00318-23-s0005.xlsx]

## Sheet: Gill
sample type	Gill
method name	PERMANOVA
test statistic name	pseudo-F
sample size	35
number of groups	13
test statistic	0.374696
p-value	0.973
number of permutations	999
Pairwise Analysis (Factor: Site)
Group 1	Group 2	Sample size	Permutations	pseudo-F	p-value	q-value
0	1	3	999	0.047124	1	1
0	11	4	999	4.66825	0.248	1
0	12	3	999	0.646545	1	1
0	13	4	999	0.599708	0.73	1
0	2	4	999	0.243179	0.742	1
0	3	4	999	0.115898	1	1
0	4	4	999	0.112798	1	1
0	5	4	999	0.416388	1	1
0	6	4	999	0.0610051	1	1
0	7	4	999	0.517007	1	1
0	8	4	999	0.00764398	0.754	1
0	9	4	999	1.21337	0.715	1
1	11	5	999	0.0413013	0.808	1
1	12	4	999	0.183175	1	1
1	13	5	999	0.960108	0.502	1
1	2	5	999	0.748242	0.595	1
1	3	5	999	0.0187758	0.889	1
1	4	5	999	0.412903	0.689	1
1	5	5	999	0.0831674	1	1
1	6	5	999	0.195112	0.886	1
1	7	5	999	0.41772	0.683	1
1	8	5	999	0.087653	0.782	1
1	9	5	999	0.281525	0.921	1
11	12	5	999	2.87655	0.095	1
11	13	6	999	4.27844	0.09	1
12	13	5	999	1.04523	0.4	1
2	11	6	999	1.27396	0.39	1
2	12	5	999	0.449181	0.822	1
2	13	6	999	0.240195	0.896	1
2	3	6	999	1.12243	0.401	1
2	4	6	999	0.435035	0.813	1
2	5	6	999	1.43656	0.209	1
2	6	6	999	0.809984	0.702	1
2	7	6	999	0.639496	0.712	1
2	8	6	999	0.184862	0.705	1
2	9	6	999	1.15322	0.407	1
3	11	6	999	0.0334408	1	1
3	12	5	999	0.243239	1	1
3	13	6	999	1.63922	0.396	1
3	4	6	999	0.592268	0.616	1
3	5	6	999	0.147027	0.886	1
3	6	6	999	0.236934	0.892	1
3	7	6	999	0.625949	0.689	1
3	8	6	999	0.111679	0.801	1
3	9	6	999	0.377352	0.814	1
4	11	6	999	1.02693	0.4	1
4	12	5	999	0.168292	0.799	1
4	13	6	999	0.187748	0.901	1
4	5	6	999	1.24995	0.296	1
4	6	6	999	0.201344	0.902	1
4	7	6	999	0.0507652	1	1
4	8	6	999	0.00479819	1	1
4	9	6	999	1.28194	0.321	1
5	11	6	999	0.566955	0.52	1
5	12	5	999	0.625351	0.507	1
5	13	6	999	2.86818	0.323	1
5	6	6	999	0.880851	0.397	1
5	7	6	999	1.64802	0.421	1
5	8	6	999	0.227424	0.799	1
5	9	6	999	0.247802	0.714	1
6	11	6	999	0.547252	0.804	1
6	12	5	999	0.166755	0.901	1
6	13	6	999	1.18252	0.53	1
6	7	6	999	0.166954	1	1
6	8	6	999	0.0285852	0.886	1
6	9	6	999	1.33532	0.388	1
7	11	6	999	4.56313	0.193	1
7	12	5	999	0.416742	0.475	1
7	13	6	999	0.902698	0.404	1
7	8	6	999	0.0111801	0.886	1
7	9	6	999	2.78979	0.22	1
8	11	6	999	0.0956873	0.706	1
8	12	5	999	0.0275759	0.92	1
8	13	6	999	0.025787	0.899	1
8	9	6	999	0.186803	0.678	1
9	11	6	999	2.31222	0.207	1
9	12	5	999	0.828139	0.397	1
9	13	6	999	3.53883	0.189	1

## Sheet: Water
sample type	Water
method name	PERMANOVA
test statistic name	pseudo-F
sample size	49
number of groups	13
test statistic	41.0361
p-value	0.001
number of permutations	999
Pairwise Analysis (Factor: Site)
Group 1	Group 2	Sample size	Permutations	pseudo-F	p-value	q-value
0	1	5	999	1.13352	0.416	0.444493
0	11	5	999	17.2868	0.214	0.241913
0	12	5	999	87.1828	0.2	0.240985
0	13	5	999	80.4205	0.206	0.240985
0	2	5	999	31.8701	0.193	0.240985
0	3	5	999	10.4391	0.197	0.240985
0	4	5	999	8.82816	0.203	0.240985
0	5	5	999	10.7847	0.199	0.240985
0	6	5	999	36.9813	0.204	0.240985
0	7	5	999	84.5992	0.207	0.240985
0	8	5	999	27.5718	0.202	0.240985
0	9	5	999	10.7576	0.179	0.240724
1	11	8	999	57.7521	0.027	0.0697021
1	12	8	999	216.868	0.027	0.0697021
1	13	8	999	176.302	0.026	0.0697021
1	2	8	999	6.28999	0.045	0.0716327
1	3	8	999	21.8149	0.024	0.0697021
1	4	8	999	12.4452	0.026	0.0697021
1	5	8	999	19.8417	0.031	0.0697021
1	6	8	999	32.4247	0.041	0.0697021
1	7	8	999	64.4345	0.036	0.0697021
1	8	8	999	39.632	0.035	0.0697021
1	9	8	999	28.0236	0.033	0.0697021
11	12	8	999	20.4121	0.04	0.0697021
11	13	8	999	6.25523	0.071	0.104491
12	13	8	999	8.99606	0.026	0.0697021
2	11	8	999	53.2476	0.027	0.0697021
2	12	8	999	328.49	0.035	0.0697021
2	13	8	999	268.424	0.026	0.0697021
2	3	8	999	14.7551	0.027	0.0697021
2	4	8	999	4.88243	0.113	0.157393
2	5	8	999	13.7149	0.034	0.0697021
2	6	8	999	47.8009	0.025	0.0697021
2	7	8	999	114.423	0.031	0.0697021
2	8	8	999	40.6255	0.033	0.0697021
2	9	8	999	20.533	0.029	0.0697021
3	11	8	999	15.0871	0.028	0.0697021
3	12	8	999	101.976	0.034	0.0697021
3	13	8	999	66.5961	0.019	0.0697021
3	4	8	999	2.51572	0.149	0.203895
3	5	8	999	0.422656	0.624	0.640421
3	6	8	999	1.82642	0.219	0.244029
3	7	8	999	3.27531	0.101	0.143236
3	8	8	999	0.820463	0.49	0.516486
3	9	8	999	1.39435	0.372	0.403
4	11	8	999	28.0607	0.022	0.0697021
4	12	8	999	157.889	0.021	0.0697021
4	13	8	999	113.505	0.024	0.0697021
4	5	8	999	1.93803	0.213	0.241913
4	6	8	999	6.31106	0.022	0.0697021
4	7	8	999	15.9818	0.044	0.0715
4	8	8	999	6.98935	0.058	0.087
4	9	8	999	6.35372	0.042	0.0697021
5	11	8	999	19.3522	0.029	0.0697021
5	12	8	999	123.042	0.028	0.0697021
5	13	8	999	84.3973	0.023	0.0697021
5	6	8	999	0.812652	0.499	0.51896
5	7	8	999	8.31398	0.017	0.0697021
5	8	8	999	3.0837	0.087	0.125667
5	9	8	999	3.20172	0.053	0.0810588
6	11	8	999	22.558	0.042	0.0697021
6	12	8	999	173.715	0.032	0.0697021
6	13	8	999	125.43	0.034	0.0697021
6	7	8	999	24.3848	0.026	0.0697021
6	8	8	999	8.58355	0.019	0.0697021
6	9	8	999	5.2979	0.029	0.0697021
7	11	8	999	12.1678	0.039	0.0697021
7	12	8	999	158.025	0.036	0.0697021
7	13	8	999	98.9233	0.037	0.0697021
7	8	8	999	1.22515	0.276	0.303211
7	9	8	999	0.0143353	1	1
8	11	8	999	14.338	0.027	0.0697021
8	12	8	999	133.701	0.036	0.0697021
8	13	8	999	85.4806	0.039	0.0697021
8	9	8	999	0.368256	0.711	0.720234
9	11	8	999	7.68938	0.052	0.0810588
9	12	8	999	66.6852	0.03	0.0697021
9	13	8	999	38.7467	0.023	0.0697021

## Sheet: Digestive Gland (gut)
sample type	Digestive Gland (gut)
method name	PERMANOVA
test statistic name	pseudo-F
sample size	37
number of groups	13
test statistic	1.29095
p-value	0.281
number of permutations	999
Pairwise Analysis (Factor: Site)
Group 1	Group 2	Sample size	Permutations	pseudo-F	p-value	q-value
0	1	4	999	0.0219353	1	1
0	11	4	999	8.8424	0.253	0.78
0	12	4	999	1.98293	0.496	0.889909
0	13	4	999	0.051903	1	1
0	2	4	999	16.9039	0.246	0.78
0	3	4	999	0.181163	0.739	0.951364
0	4	4	999	0.27886	0.753	0.951364
0	5	4	999	0.31584	0.741	0.951364
0	6	4	999	0.525048	1	1
0	7	4	999	0.132169	1	1
0	8	4	999	0.133293	1	1
0	9	4	999	2.1751	0.502	0.889909
1	11	6	999	1.5577	0.331	0.782364
1	12	6	999	3.45268	0.113	0.78
1	13	6	999	0.134096	0.828	0.96394
1	2	6	999	2.93239	0.101	0.78
1	3	6	999	0.502267	0.697	0.951364
1	4	6	999	0.918687	0.588	0.94692
1	5	6	999	0.941007	0.536	0.929067
1	6	6	999	1.62874	0.399	0.785707
1	7	6	999	0.204096	0.594	0.94692
1	8	6	999	0.135407	0.604	0.94692
1	9	6	999	2.33911	0.106	0.78
11	12	6	999	2.39224	0.204	0.78
11	13	6	999	2.88733	0.219	0.78
12	13	6	999	4.6957	0.099	0.78
2	11	6	999	2.20868	0.303	0.78
2	12	6	999	1.22624	0.299	0.78
2	13	6	999	4.59866	0.091	0.78
2	3	6	999	2.05093	0.295	0.78
2	4	6	999	0.183731	1	1
2	5	6	999	3.30333	0.224	0.78
2	6	6	999	4.92895	0.098	0.78
2	7	6	999	0.819475	0.665	0.951364
2	8	6	999	1.77284	0.088	0.78
2	9	6	999	1.51287	0.296	0.78
3	11	6	999	1.47481	0.383	0.785707
3	12	6	999	2.93616	0.177	0.78
3	13	6	999	0.373889	0.706	0.951364
3	4	6	999	1.31989	0.393	0.785707
3	5	6	999	0.050199	0.791	0.951364
3	6	6	999	0.229034	0.798	0.951364
3	7	6	999	0.452906	0.717	0.951364
3	8	6	999	0.746602	0.693	0.951364
3	9	6	999	1.48201	0.317	0.78
4	11	6	999	0.334501	1	1
4	12	6	999	0.183362	0.887	1
4	13	6	999	1.25879	0.413	0.785707
4	5	6	999	1.83683	0.299	0.78
4	6	6	999	2.47516	0.295	0.78
4	7	6	999	0.554613	0.607	0.94692
4	8	6	999	0.64987	0.791	0.951364
4	9	6	999	0.230711	1	1
5	11	6	999	2.51117	0.298	0.78
5	12	6	999	4.25914	0.199	0.78
5	13	6	999	0.664596	0.594	0.94692
5	6	6	999	0.067131	0.898	1
5	7	6	999	0.906308	0.491	0.889909
5	8	6	999	1.35252	0.397	0.785707
5	9	6	999	2.51843	0.298	0.78
6	11	6	999	3.91468	0.32	0.78
6	12	6	999	5.86163	0.095	0.78
6	13	6	999	1.17595	0.384	0.785707
6	7	6	999	1.58347	0.222	0.78
6	8	6	999	2.23558	0.295	0.78
6	9	6	999	3.9145	0.307	0.78
7	11	6	999	0.357012	1	1
7	12	6	999	1.76495	0.402	0.785707
7	13	6	999	0.474956	0.62	0.948235
7	8	6	999	0.113494	0.804	0.951364
7	9	6	999	0.475813	0.805	0.951364
8	11	6	999	0.683953	0.797	0.951364
8	12	6	999	2.54404	0.206	0.78
8	13	6	999	0.548719	0.721	0.951364
8	9	6	999	1.53965	0.294	0.78
9	11	6	999	1.36221	0.413	0.785707
9	12	6	999	2.72173	0.197	0.78
9	13	6	999	3.57369	0.205	0.78

## Sheet: Whole Oyster
sample type	Whole Oyster
method name	PERMANOVA
test statistic name	pseudo-F
sample size	37
number of groups	13
test statistic	0.860983
p-value	0.637
number of permutations	999
Pairwise Analysis (Factor: Site)
Group 1	Group 2	Sample size	Permutations	pseudo-F	p-value	q-value
0	1	4	999	1.34833	0.487	0.991714
0	11	4	999	8.59285	0.255	0.991714
0	12	4	999	5.56738	0.241	0.991714
0	13	4	999	0.0437465	1	1
0	2	4	999	1.67547	0.485	0.991714
0	3	4	999	7.02716	0.24	0.991714
0	4	4	999	2.84318	0.259	0.991714
0	5	4	999	0.49488	0.721	1
0	6	4	999	0.817878	0.775	1
0	7	4	999	1.84073	0.486	0.991714
0	8	4	999	21.8442	0.282	0.991714
0	9	4	999	50.4356	0.278	0.991714
1	11	6	999	0.78949	0.697	1
1	12	6	999	1.34022	0.315	0.991714
1	13	6	999	1.87797	0.388	0.991714
1	2	6	999	0.211695	0.517	0.991714
1	3	6	999	0.879415	0.612	0.991714
1	4	6	999	1.797	0.19	0.991714
1	5	6	999	1.53814	0.387	0.991714
1	6	6	999	0.605611	0.609	0.991714
1	7	6	999	1.75104	0.311	0.991714
1	8	6	999	1.16379	0.412	0.991714
1	9	6	999	0.658254	0.892	1
11	12	6	999	1.69725	0.286	0.991714
11	13	6	999	1.03235	0.605	0.991714
12	13	6	999	0.591301	0.896	1
2	11	6	999	0.246908	1	1
2	12	6	999	0.858088	0.468	0.991714
2	13	6	999	1.3044	0.579	0.991714
2	3	6	999	0.316854	0.799	1
2	4	6	999	1.2785	0.416	0.991714
2	5	6	999	0.956177	0.612	0.991714
2	6	6	999	0.183036	0.688	1
2	7	6	999	1.21955	0.383	0.991714
2	8	6	999	0.584275	0.815	1
2	9	6	999	0.183027	1	1
3	11	6	999	0.0702627	1	1
3	12	6	999	1.01398	0.423	0.991714
3	13	6	999	0.890893	0.569	0.991714
3	4	6	999	1.24823	0.396	0.991714
3	5	6	999	0.536281	0.589	0.991714
3	6	6	999	0.041203	1	1
3	7	6	999	1.04399	0.406	0.991714
3	8	6	999	0.186941	0.81	1
3	9	6	999	0.708557	0.591	0.991714
4	11	6	999	1.74128	0.392	0.991714
4	12	6	999	1.00785	0.511	0.991714
4	13	6	999	0.275966	0.906	1
4	5	6	999	0.010095	1	1
4	6	6	999	0.315482	0.574	0.991714
4	7	6	999	0.0244679	1	1
4	8	6	999	0.970285	0.49	0.991714
4	9	6	999	4.14625	0.11	0.991714
5	11	6	999	0.697511	0.691	1
5	12	6	999	0.389807	0.904	1
5	13	6	999	0.162236	0.817	1
5	6	6	999	0.282008	0.623	0.991714
5	7	6	999	0.0163484	1	1
5	8	6	999	0.34372	0.904	1
5	9	6	999	1.14362	0.371	0.991714
6	11	6	999	0.0175276	1	1
6	12	6	999	0.390864	0.735	1
6	13	6	999	0.633683	0.499	0.991714
6	7	6	999	0.345402	0.586	0.991714
6	8	6	999	0.0892662	0.905	1
6	9	6	999	0.223891	0.71	1
7	11	6	999	1.48304	0.305	0.991714
7	12	6	999	0.602791	0.503	0.991714
7	13	6	999	0.250592	0.898	1
7	8	6	999	0.727472	0.603	0.991714
7	9	6	999	2.8179	0.315	0.991714
8	11	6	999	0.563754	0.715	1
8	12	6	999	0.990137	0.281	0.991714
8	13	6	999	0.708724	0.821	1
8	9	6	999	3.41465	0.086	0.991714
9	11	6	999	0.970098	0.425	0.991714
9	12	6	999	2.016	0.309	0.991714
9	13	6	999	1.27708	0.425	0.991714
